# Supplementary material for: Identification and Analysis of the AP2 Subfamily Transcription Factors in the Pecan (Carya illinoinensis)
Source: Int J Mol Sci. 2021 Dec 17;22(24):13568. doi: 10.3390/ijms222413568 (PMC8708044; doi:10.3390/ijms222413568)
Supplement: Supplementary file 1 [file ijms-22-13568-s001.zip]

Archive with 4 entries (4 files):
- Figure S1.svg
- Figure S2.jpg
- supplementary file S1.txt
- supplementary Table S1 .xlsx
