# Supplementary material for: Identification and Analysis of the AP2 Subfamily Transcription Factors in the Pecan (Carya illinoinensis)
Source: Int J Mol Sci. 2021 Dec 17;22(24):13568. doi: 10.3390/ijms222413568 (PMC8708044; doi:10.3390/ijms222413568)
Supplement: Supplementary file 1 [file ijms-22-13568-s001.zip › supplementary Table S1 .xlsx]

## Sheet: Sheet1
	Table.S1 Primers used in this study
	Primer name	Forward primer	Reverse primer	Description
	CiANT5-GFP	tggcggccgctctagaATGAAGTCCATGCATGATAA	gatcggggaaattcgagctcTCAATTCAACTGGTTGGGATG	Subcellular localization
	BD-CiANT5	catggaggccgaattcATGAAGTCCATGCATGATAA	ggatccccgggaattcTTAGGTATCAGACCAAGCAG	Transactivation activity assay
	BD-N	catggaggccgaattcATGAAGTCCATGCATGATAA	ggatccccgggaattcTGAAGTTCTCTGACCAAATG
	BD-N1AP2	catggaggccgaattcATGAAGTCCATGCATGATAA	ggatccccgggaattcTACTTGATAGTTTTCTAACGGGA
	BD-△C	catggaggccgaattcATGAAGTCCATGCATGATAA	ggatccccgggaattcCACATCGTATCTGGTGATGT
	BD-C	catggaggccgaattcGAAAGGATCATGGACAGCAG	ggatccccgggaattcTTAGGTATCAGACCAAGCAG
	BD-C2AP2	catggaggccgaattcTACCGTGGGGTCACGAGGCAT	ggatccccgggaattcTTAGGTATCAGACCAAGCAG
	BD-△N	catggaggccgaattcCAATATAGAGGTGTTACAAG	ggatccccgggaattcTTAGGTATCAGACCAAGCAG
	BD-AP2	catggaggccgaattcCAATATAGAGGTGTTACAAG	ggatccccgggaattcCACATCGTATCTGGTGATGT
	CiAP2-1	CAATTAGACGAATCGGGGAC	ATTCATAACATCCCCGTCCT	qPCR analysis
	CiAP2-2	AATCTGAATGTGGTCTTGGC	GTCGAAGTTGAAGGTGAACA
	CiAP2-3	ATATCGCGGTGTTACGTTTT	AAATTGATGTCTGCCTCCAC
	CiAP2-4	TTTGCCAATCGGATTCACTT	AAATTGATGTCTGCCTCCAC
	CiAP2-5	AAGAGCTCGATAAATGCGAC	GAAGTGAAACCCATCCACTC
	CiAP2-6	GGAAGCTGAACCCTACTTTG	AAATCCCGAGGCTTAGATCA
	CiAP2-7	TCCCAGTATCGAGGTGTTAC	AAATTGATGTCTGCCTCCAC
	CiANT1	CCCCAAATGAAAATGGAGGT	TAGTAGGGATAGAGCCGGAA
	CiANT2	GGCATATGACATTGCTGCTA	TATCAGAAACGGACTCCGAA
	CiANT3	GGTGGACGGGTAGATATGAA	GGTGTAATTCGAAACGGGAA
	CiANT4	AGTGTACCTGGGTGGATATG	ATGAATTCCTGCTTGGTCAC
	CiANT5	TTCTCAGTCTAGCTGCGTTA	TCATATCTACCCGTCCATCG
	CiANT6	GACCTGTCCATGTTTACCAC	TTGAGCTCAGAGTCGTACAT
	CiANT11	GGACCCTCTACTCACATCAA	TCCTTCTTAGGTGAGCAACA
	CiANT12	CTTACTCCATCCTTACCCGT	CGGCAAAAGATTTTCCATCG
	CiANT15	AACTGTTGGAATGAATCCCG	GAGAATGGTTTCTTGACCCC
	CiANT16	AACTGTTGGAATGAATCCCG	GAGAATGGTTTCTTGACCCC
	CiANT18	AACTGTTGGAATGAATCCCG	GAGAATGGTTTCTTGACCCC
	CiANT19	TAGAGTCTCAGCCTATGGGA	CTCACTTTGGAAAACGTCCT
	CiANT20	ATAATCAAGGGGACCAACCA	TTCAAAACGTCCAGTCCATC
	CiANT21	TTTTGCGACTTCTGAGAGTG	CAGGACAAAGTTGTAGCGAA
	CiANT23	GGTTCATCCAAAATCGTCCA	TAAGCTAATTCCGCTCCTGA
	CiActin	CAGCCCCTCGTGTGCGACAA	GGGCTTCATCACCAACGTAGGCA_x000D_
